# Supplementary material for: Development of Phosphatized Calcium Carbonate Biominerals as Bioactive Bone Graft Substitute Materials, Part I: Incorporation of Magnesium and Strontium Ions
Source: J Funct Biomater. 2018 Dec 2;9(4):69. doi: 10.3390/jfb9040069 (PMC6306735; doi:10.3390/jfb9040069)
Supplement: Supplementary file 1 [file jfb-09-00069-s001.zip]

Archive with 8 entries (8 files):
- Figure S1.pdf
- XRD raw data S1_C14.raw
- XRD raw data S2_SU1.raw
- XRD raw data S3_C30.raw
- XRD raw data S4_C3.raw
- XRD raw data S5_SU3.raw
- XRD raw data S6_C32.raw
- XRD raw data S7_SU24.raw
